# Supplementary material for: A Recyclable Inorganic Lanthanide Cluster Catalyst for Chemoselective Aerobic Oxidation of Thiols
Source: Molecules. 2024 Jul 17;29(14):3361. doi: 10.3390/molecules29143361 (PMC11279804; doi:10.3390/molecules29143361)
Supplement: Supplementary file 1 [file molecules-29-03361-s001.zip]

Archive with 1 entries (1 files):
- molecules-3084017-supplementary.pdf
